# Supplementary material for: Clonal strains of the fresh-market potato cultivar Russet Norkotah changed the domestication gene CDF1
Source: Plant Physiol. 2025 Aug 13;198(4):kiaf321. doi: 10.1093/plphys/kiaf321 (PMC12344491; doi:10.1093/plphys/kiaf321)
Supplement: kiaf321_Supplementary_Data [file kiaf321_supplementary_data.zip]

Archive with 4 entries (4 files):
- Amundson_supplemental_figures.docx
- Amundson_supplemental_tables.docx
- Amundson_supplementary_text_07082025.docx
- Amundson_Suppl_Datasets.docx
